# Supplementary material for: Hypoxia induced exosomal Circ-ZNF609 promotes pre-metastatic niche formation and cancer progression via miR-150-5p/VEGFA and HuR/ZO-1 axes in esophageal squamous cell carcinoma
Source: Cell Death Discov. 2024 Mar 12;10:133. doi: 10.1038/s41420-024-01905-8 (PMC10933275; doi:10.1038/s41420-024-01905-8)
Supplement: Supplementary file 4 — Significantly different expressed miRNAs [file 41420_2024_1905_MOESM4_ESM.xlsx]

## Sheet: Norm exo vs control
Norm exo_average	Control_average	FC	Transcript.ID.Array.Design.
1.06	4.18	-8.694	ACA15
1.06	4.18	-8.694	ENSG00000206785
1.06	4.18	-8.694	ENSG00000207062
1.71	4.35	-6.233	hsa-miR-1343-5p
2.29	4.88	-6.021	ACA18
2.26	4.81	-5.856	hsa-miR-4492
1.53	3.91	-5.205	hsa-miR-4507
3.29	5.44	-4.438	hsa-miR-328-5p
1.51	3.6	-4.257	hsa-miR-7110-5p
2.63	4.67	-4.112	hsa-miR-6126
3.71	5.71	-4	hsa-miR-6743-5p
3.43	5.39	-3.891	hsa-miR-4463
2.29	4.25	-3.891	hsa-miR-4758-5p
3.68	5.64	-3.891	hsa-miR-6752-5p
2.73	4.65	-3.784	hsa-miR-4505
1.33	3.24	-3.758	hsa-miR-6749-5p
2.17	4.01	-3.58	hsa-miR-3621
3.53	5.37	-3.58	hsa-miR-6789-5p
0.56	2.38	-3.531	hsa-miR-3648
3.6	5.38	-3.434	HBII-135
5.82	7.59	-3.411	hsa-miR-6786-5p
1.26	3.01	-3.364	hsa-miR-6771-5p
1.87	3.6	-3.317	hsa-miR-4741
1.18	2.88	-3.249	hsa-miR-4649-5p
1.9	3.6	-3.249	hsa-miR-6085
3.06	4.74	-3.204	hsa-miR-6805-5p
3.07	4.74	-3.182	hsa-mir-6089-1
3.07	4.74	-3.182	hsa-mir-6089-2
2.65	4.3	-3.138	hsa-miR-937-5p
2.89	4.53	-3.117	hsa-miR-6722-3p
4.43	6.04	-3.053	hsa-miR-1228-5p
1.14	2.74	-3.031	hsa-miR-150-5p
6.52	8.11	-3.01	hsa-miR-762
5.24	6.82	-2.99	hsa-miR-149-3p
0.59	2.15	-2.949	hsa-miR-4665-5p
0.59	2.15	-2.949	hsa-miR-6798-5p
5.34	6.88	-2.908	hsa-miR-6803-5p
3	4.53	-2.888	ENSG00000238936
1.38	2.9	-2.868	hsa-miR-1909-3p
3.58	5.08	-2.828	hsa-miR-3620-5p
5.3	6.78	-2.789	hsa-miR-3940-5p
2.95	4.42	-2.77	hsa-miR-493-3p
2.88	4.35	-2.77	hsa-miR-1207-5p
5.47	6.94	-2.77	hsa-miR-3195
6.9	8.33	-2.694	hsa-miR-5787
2.67	4.09	-2.676	hsa-miR-4459
5.71	7.1	-2.621	hsa-miR-3656
4.79	6.17	-2.603	hsa-miR-4530
0.59	1.95	-2.567	hsa-miR-4486
3.21	4.57	-2.567	hsa-miR-6756-5p
2.83	4.18	-2.549	hsa-miR-1227-5p
6.73	8.08	-2.549	hsa-miR-6727-5p
2.29	3.63	-2.532	hsa-miR-874-3p
7.4	8.74	-2.532	hsa-miR-4466
4.7	6.04	-2.532	hsa-miR-6765-5p
0.28	1.61	-2.514	hsa-miR-6860
6.32	7.64	-2.497	hsa-miR-1237-5p
3.91	5.22	-2.479	hsa-miR-4739
4.49	5.79	-2.462	hsa-miR-4707-5p
2.08	3.38	-2.462	hsa-miR-4721
7.3	8.59	-2.445	hsa-miR-6729-5p
5.93	7.21	-2.428	hsa-miR-4532
8.27	9.54	-2.412	hsa-miR-6087
8.59	9.86	-2.412	hsa-miR-7704
8.7	9.96	-2.395	hsa-miR-3178
5.84	7.1	-2.395	hsa-miR-4508
1.66	2.9	-2.362	hsa-miR-4634
6.96	8.19	-2.346	hsa-miR-4488
4.34	5.55	-2.313	hsa-mir-4281
6.92	8.12	-2.297	hsa-miR-1469
2.01	3.21	-2.297	hsa-miR-4689
8.33	9.53	-2.297	hsa-miR-4787-5p
5.06	6.26	-2.297	hsa-miR-6816-5p
6.9	8.1	-2.297	U74
6.66	7.85	-2.282	hsa-miR-638
3.72	4.91	-2.282	hsa-miR-6858-5p
4.81	5.97	-2.235	hsa-miR-6850-5p
0.59	1.73	-2.204	U101
4.53	5.66	-2.189	hsa-miR-4734
7.18	8.3	-2.173	hsa-miR-6088
5.31	6.42	-2.158	hsa-miR-4687-3p
4.44	5.55	-2.158	hsa-miR-4763-3p
4.66	5.77	-2.158	hsa-miR-8072
0.95	2.04	-2.129	HBII-289
6.15	7.23	-2.114	hsa-miR-6724-5p
0.81	1.87	-2.085	hsa-miR-1225-5p
2.67	3.72	-2.071	ENSG00000265651
2.67	3.72	-2.071	U36C
2.29	3.33	-2.056	hsa-miR-4467
7.15	8.18	-2.042	hsa-miR-1915-3p
5.04	6.07	-2.042	hsa-miR-6791-5p
1.56	2.57	-2.014	hsa-miR-4695-5p
1	2.01	-2.014	hsa-mir-6090
1.56	2.57	-2.014	U50B
7.45	8.45	-2	hsa-miR-4745-5p
1.79	2.79	-2	hsa-miR-6812-5p
7.71	8.71	-2	hsa-miR-8069
0.8	1.78	-1.972	hsa-miR-6779-5p
6.57	7.54	-1.959	hsa-miR-663a
2.24	3.21	-1.959	U3
0.47	1.43	-1.945	ACA20
9.24	10.18	-1.919	hsa-miR-3960
7.25	8.18	-1.905	hsa-miR-3196
2.01	2.94	-1.905	hsa-miR-7107-5p
0.09	1.01	-1.892	hsa-miR-6848-5p
1.82	2.74	-1.892	hsa-miR-4433b-3p
9.28	10.19	-1.879	hsa-miR-6089
0.59	1.49	-1.866	hsa-miR-6132
4.55	5.45	-1.866	hsa-miR-6821-5p
2.35	3.22	-1.828	hsa-miR-1233-5p
6.27	7.14	-1.828	hsa-miR-2861
9.9	10.77	-1.828	hsa-miR-1273g-3p
0.31	1.18	-1.828	hsa-miR-6813-5p
4.01	4.87	-1.815	hsa-miR-6775-5p
1.35	2.19	-1.79	hsa-miR-4669
2.37	3.21	-1.79	U3-2B
2.37	3.21	-1.79	U3-2
2.37	3.21	-1.79	U3-3
2.37	3.21	-1.79	U3-4
3.81	4.64	-1.778	hsa-miR-4298
2.7	3.53	-1.778	hsa-miR-4270
5.41	6.24	-1.778	hsa-miR-7108-5p
0.95	1.78	-1.778	hsa-miR-7641
0.59	1.42	-1.778	ACA27
0.6	1.42	-1.765	hsa-miR-3180
3.68	4.49	-1.753	hsa-miR-3185
-0.3	0.51	-1.753	hsa-miR-6846-5p
2.54	3.34	-1.741	hsa-miR-4484
7.42	8.22	-1.741	hsa-miR-6125
-0.28	0.52	-1.741	hsa-miR-8060
0.59	1.37	-1.717	hsa-miR-197-5p
4.39	5.17	-1.717	hsa-miR-5001-5p
0.81	1.58	-1.705	hsa-miR-3187-3p
0.41	1.18	-1.705	hsa-miR-3622a-5p
11.61	12.36	-1.682	hsa-miR-4497
1.18	1.93	-1.682	ENSG00000268237
1.18	1.93	-1.682	U70
0.44	1.18	-1.67	ACA3
2.01	2.74	-1.659	hsa-mir-4449
4.99	5.72	-1.659	hsa-mir-6800
-0.02	0.7	-1.647	ACA52
0.09	0.81	-1.647	hsa-mir-6850
0.1	0.81	-1.636	hsa-miR-4663
-0.43	0.28	-1.636	hsa-miR-6874-3p
3.34	4.04	-1.625	hsa-miR-3141
5.76	6.44	-1.602	hsa-miR-1275
0.09	0.76	-1.591	U31
-0.19	0.47	-1.58	hsa-miR-4730
6.59	7.25	-1.58	U17b
5.53	6.17	-1.558	hsa-miR-1908-5p
1.56	2.19	-1.548	hsa-miR-3180-3p
0.18	0.81	-1.548	hsa-miR-6802-5p
0.19	0.81	-1.537	hsa-miR-4783-3p
0.09	0.71	-1.537	hsa-miR-6726-5p
0.2	0.82	-1.537	hsa-miR-6778-5p
0.95	1.56	-1.526	hsa-miR-6831-5p
-0.14	0.47	-1.526	hsa-mir-7845
0.52	1.13	-1.526	SNORA38B
9.54	10.14	-1.516	hsa-miR-3665
3.31	3.91	-1.516	hsa-miR-4651
1.42	2.02	-1.516	hsa-miR-6794-5p
0.44	1.03	-1.505	hsa-miR-3157-3p
1.07	1.66	-1.505	hsa-miR-3911
0.24	0.83	-1.505	U17a
1.79	1.2	1.505	hsa-miR-224-3p
7.89	7.3	1.505	hsa-miR-320d
1.04	0.44	1.516	hsa-miR-7162-3p
0.69	0.09	1.516	ENSG00000266834
0.69	0.09	1.516	U24
8.38	7.77	1.526	hsa-let-7i-5p
2.8	2.19	1.526	hsa-miR-331-3p
5.68	5.07	1.526	hsa-miR-421
6.42	5.8	1.537	hsa-miR-106b-5p
5.92	5.3	1.537	hsa-miR-193b-3p
9.46	8.83	1.548	hsa-miR-23b-3p
0.59	-0.04	1.548	hsa-miR-4740-3p
8.09	7.45	1.558	hsa-miR-217
4.59	3.95	1.558	U49A
4.59	3.95	1.558	U49B
3.86	3.21	1.569	hsa-miR-7977
10.79	10.13	1.58	hsa-let-7e-5p
9.46	8.8	1.58	hsa-miR-26a-5p
2.88	2.22	1.58	hsa-miR-128-3p
10.32	9.65	1.591	hsa-let-7a-5p
7.12	6.45	1.591	hsa-miR-382-5p
0.34	-0.33	1.591	hsa-miR-548ap-5p
4.86	4.18	1.602	hsa-miR-28-3p
9.01	8.33	1.602	hsa-miR-181b-5p
4.2	3.52	1.602	hsa-miR-487a-3p
1.18	0.47	1.636	hsa-miR-125b-2-3p
0.56	-0.15	1.636	ENSG00000238929
1	0.28	1.647	hsa-miR-17-3p
5.38	4.65	1.659	hsa-miR-140-3p
2.01	1.28	1.659	hsa-miR-299-5p
5.52	4.79	1.659	hsa-miR-503-5p
6.18	5.44	1.67	hsa-miR-28-5p
0.83	0.09	1.67	hsa-miR-30c-1-3p
0.81	0.07	1.67	hsa-miR-497-5p
1.12	0.38	1.67	hsa-miR-550a-3p
3.57	2.83	1.67	hsa-miR-1185-2-3p
1.18	0.43	1.682	hsa-miR-212-5p
5.62	4.86	1.693	hsa-miR-25-3p
5.8	5.03	1.705	hsa-miR-155-5p
6.2	5.39	1.753	hsa-miR-197-3p
3.71	2.9	1.753	hsa-miR-199a-3p
3.71	2.9	1.753	hsa-miR-199b-3p
7.86	7.05	1.753	hsa-miR-15b-5p
6.79	5.97	1.765	hsa-miR-99a-5p
2.01	1.18	1.778	hsa-miR-23b-5p
10.6	9.75	1.803	hsa-let-7c-5p
1.56	0.71	1.803	hsa-miR-21-3p
6.91	6.06	1.803	hsa-miR-342-3p
4.2	3.34	1.815	hsa-miR-29b-1-5p
6.46	5.6	1.815	hsa-miR-92b-3p
8.21	7.33	1.84	hsa-miR-27a-3p
3.94	3.06	1.84	hsa-miR-1185-1-3p
0.74	-0.15	1.853	hsa-miR-7978
5.42	4.51	1.879	hsa-miR-345-5p
4.57	3.64	1.905	hsa-miR-151b
1.56	0.61	1.932	hsa-miR-323a-3p
1.92	0.93	1.986	hsa-miR-24-2-5p
10.2	9.2	2	hsa-miR-125a-5p
1.49	0.47	2.028	hsa-miR-370-5p
4.53	3.47	2.085	hsa-miR-216a-5p
5.93	4.86	2.099	hsa-miR-139-5p
2.26	1.18	2.114	hsa-miR-181d-5p
9.41	8.32	2.129	hsa-miR-181a-5p
4.01	2.9	2.158	hsa-miR-125a-3p
5.17	4.05	2.173	hsa-let-7g-5p
6.16	5.03	2.189	hsa-miR-29a-3p
5.52	4.38	2.204	hsa-miR-10b-5p
4.37	3.21	2.235	hsa-miR-424-3p
5.51	4.35	2.235	hsa-miR-1271-5p
4.07	2.9	2.25	hsa-miR-130a-3p
2.29	1.11	2.266	hsa-miR-181c-5p
3.81	2.6	2.313	hsa-miR-152-3p
3.91	2.67	2.362	hsa-miR-320e
1.94	0.69	2.378	HBII-85-26
4.93	3.66	2.412	hsa-miR-27b-3p
2.08	0.78	2.462	hsa-miR-15a-5p
1.89	0.59	2.462	hsa-miR-210-3p
2.67	1.34	2.514	hsa-miR-1226-3p
2.52	1.18	2.532	hsa-miR-18a-3p
3.71	2.37	2.532	hsa-miR-324-3p
2.29	0.94	2.549	hsa-miR-584-5p
6.64	5.14	2.828	hsa-miR-34a-5p
1.79	0.28	2.848	hsa-miR-328-3p
3.9	2.38	2.868	hsa-miR-132-3p
5.23	3.67	2.949	hsa-miR-4668-5p
3.34	1.77	2.969	hsa-miR-216a-3p
3.3	1.66	3.117	hsa-miR-1246
6.12	4.4	3.294	hsa-miR-4429
4.42	2.68	3.34	hsa-miR-1301-3p
5.08	3.26	3.531	hsa-miR-10a-5p
5.99	4.14	3.605	hsa-let-7f-5p
4.46	2.57	3.706	hsa-miR-30a-5p
3.83	1.66	4.5	hsa-miR-30d-5p
3.84	1.66	4.532	hsa-miR-21-5p
4.99	2.54	5.464	hsa-miR-195-5p
4.76	2.15	6.105	hsa-miR-3613-3p
3.22	0.47	6.727	hsa-miR-212-3p
5.72	1.42	19.698	hsa-miR-146a-5p

## Sheet: Hypo exo vs control
Hypo exo_average	Con_average	FC	Transcript.ID.Array.Design.
0.83	4.18	-10.196	ACA15
0.83	4.18	-10.196	ENSG00000206785
0.83	4.18	-10.196	ENSG00000207062
0.44	2.86	-5.352	hsa-miR-101-5p
2.74	4.88	-4.408	ACA18
1.18	3.24	-4.17	hsa-miR-6749-5p
1.95	3.91	-3.891	hsa-miR-4507
1.42	3.38	-3.891	hsa-miR-4721
2.33	4.09	-3.387	hsa-miR-4459
0.34	2.74	-3.031	hsa-miR-150-5p
1.62	3.21	-3.01	hsa-miR-4689
2.01	3.6	-3.01	hsa-miR-7110-5p
4.06	5.64	-2.99	hsa-miR-6752-5p
0.59	2.15	-2.949	hsa-miR-6798-5p
3.21	4.67	-2.751	hsa-miR-6126
0.76	2.19	-2.694	hsa-miR-4669
3.1	4.53	-2.694	ENSG00000238936
1.39	2.79	-2.639	hsa-miR-6812-5p
6.71	8.1	-2.621	U74
1.63	3.01	-2.603	hsa-miR-6771-5p
3.44	4.81	-2.585	hsa-miR-4492
6.23	7.59	-2.567	hsa-miR-6786-5p
2.29	3.63	-2.532	hsa-miR-874-3p
0.09	1.43	-2.532	ACA20
4.06	5.39	-2.514	hsa-miR-4463
4.84	6.17	-2.514	hsa-miR-4530
0.83	2.15	-2.497	hsa-miR-4665-5p
3.47	4.74	-2.412	hsa-mir-6089-1
3.47	4.74	-2.412	hsa-mir-6089-2
4.13	5.38	-2.378	HBII-135
1.18	2.38	-2.297	hsa-miR-3648
1.68	2.88	-2.297	hsa-miR-4649-5p
3.06	4.25	-2.282	hsa-miR-4758-5p
3.4	4.57	-2.25	hsa-miR-6756-5p
1.42	2.57	-2.219	U50B
4.57	5.71	-2.204	hsa-miR-6743-5p
0.59	1.73	-2.204	U101
6.99	8.11	-2.173	hsa-miR-762
5.73	6.82	-2.129	hsa-miR-149-3p
1.85	2.94	-2.129	hsa-miR-7107-5p
0.95	2.04	-2.129	HBII-289
7.23	8.3	-2.099	hsa-miR-6088
0.81	1.87	-2.085	hsa-miR-1225-5p
2.67	3.72	-2.071	ENSG00000265651
2.67	3.72	-2.071	U36C
4.05	5.08	-2.042	hsa-miR-3620-5p
4.49	5.52	-2.042	hsa-miR-7847-3p
5.4	6.42	-2.028	hsa-miR-4687-3p
3.64	4.65	-2.014	hsa-miR-4505
5.96	6.94	-1.972	hsa-miR-3195
3.67	4.64	-1.959	hsa-miR-4298
0.3	1.27	-1.959	hsa-miR-6769b-5p
3.34	4.3	-1.945	hsa-miR-937-5p
6.29	7.21	-1.892	hsa-miR-4532
0.09	1.01	-1.892	hsa-miR-6848-5p
6.2	7.1	-1.866	hsa-miR-3656
8.64	9.54	-1.866	hsa-miR-6087
0.59	1.49	-1.866	hsa-miR-6132
4.65	5.55	-1.866	hsa-mir-4281
7.85	8.74	-1.853	hsa-miR-4466
3.65	4.53	-1.84	hsa-miR-6722-3p
2.35	3.21	-1.815	U3
4.59	5.44	-1.803	hsa-miR-328-5p
3.19	4.04	-1.803	hsa-miR-3141
5.19	6.04	-1.803	hsa-miR-6765-5p
3.51	4.35	-1.79	hsa-miR-1207-5p
1.18	2.02	-1.79	hsa-miR-6794-5p
2.37	3.21	-1.79	U3-2B
2.37	3.21	-1.79	U3-2
2.37	3.21	-1.79	U3-3
2.37	3.21	-1.79	U3-4
0.95	1.78	-1.778	hsa-miR-7641
0.59	1.42	-1.778	ACA27
7.38	8.18	-1.741	hsa-miR-1915-3p
1.94	2.74	-1.741	hsa-miR-4433b-3p
7.54	8.33	-1.729	hsa-miR-5787
0.59	1.37	-1.717	hsa-miR-197-5p
5.16	5.92	-1.693	hsa-miR-3663-3p
9.28	10.04	-1.693	hsa-miR-6090
0.42	1.18	-1.693	ACA3
2.85	3.6	-1.682	hsa-miR-6085
6.48	7.23	-1.682	hsa-miR-6724-5p
1.18	1.93	-1.682	ENSG00000268237
1.18	1.93	-1.682	U70
0.92	1.66	-1.67	hsa-miR-3911
6.14	6.88	-1.67	hsa-miR-6803-5p
0.44	1.18	-1.67	hsa-miR-6813-5p
7.39	8.12	-1.659	hsa-miR-1469
2.01	2.74	-1.659	hsa-mir-4449
8.81	9.53	-1.647	hsa-miR-4787-5p
7.87	8.59	-1.647	hsa-miR-6729-5p
4.15	4.87	-1.647	hsa-miR-6775-5p
5.52	6.24	-1.647	hsa-miR-7108-5p
-0.02	0.7	-1.647	ACA52
0.1	0.81	-1.636	hsa-miR-4663
4.84	5.55	-1.636	hsa-miR-4763-3p
-0.01	0.7	-1.636	hsa-miR-6730-5p
0.44	1.13	-1.613	SNORA38B
7.18	7.85	-1.591	hsa-miR-638
0.3	0.97	-1.591	hsa-miR-1226-5p
4.55	5.22	-1.591	hsa-miR-4739
5.3	5.97	-1.591	hsa-miR-6850-5p
-0.15	0.52	-1.591	hsa-miR-7114-5p
2.01	2.68	-1.591	ACA57
-0.15	0.52	-1.591	hsa-mir-3713
3.76	4.42	-1.58	hsa-miR-493-3p
5.38	6.04	-1.58	hsa-miR-1228-5p
4.27	4.91	-1.558	hsa-miR-6858-5p
1.37	2.01	-1.558	hsa-mir-6722
2.9	3.53	-1.548	hsa-miR-4270
10.14	10.77	-1.548	hsa-miR-1273g-3p
7.45	8.08	-1.548	hsa-miR-6727-5p
2.98	3.6	-1.537	hsa-miR-4741
0.19	0.81	-1.537	hsa-miR-4783-3p
0.09	0.71	-1.537	hsa-miR-6726-5p
0.81	1.43	-1.537	hsa-miR-6790-5p
-0.02	0.6	-1.537	hsa-mir-211
7.03	7.64	-1.526	hsa-miR-1237-5p
5.83	6.44	-1.526	hsa-miR-1275
3.74	4.35	-1.526	hsa-miR-1343-5p
-0.33	0.28	-1.526	hsa-miR-5693
0.95	1.56	-1.526	hsa-miR-6831-5p
0.06	0.67	-1.526	ENSG00000238298
9.59	10.19	-1.516	hsa-miR-6089
1.01	1.61	-1.516	hsa-miR-6860
0.28	0.88	-1.516	hsa-mir-4730
0.44	1.03	-1.505	hsa-miR-3157-3p
0.59	1.18	-1.505	hsa-miR-3622a-5p
9.27	9.86	-1.505	hsa-miR-7704
5.76	5.17	1.505	hsa-miR-485-3p
4.94	4.35	1.505	hsa-miR-1271-5p
0.69	0.09	1.516	hsa-miR-4323
8.38	7.77	1.526	hsa-let-7i-5p
0.71	0.09	1.537	hsa-miR-34c-3p
6.24	5.6	1.558	hsa-miR-92b-3p
10.3	9.65	1.569	hsa-let-7a-5p
5.68	5.03	1.569	hsa-miR-155-5p
5.44	4.79	1.569	hsa-miR-503-5p
0.95	0.28	1.591	hsa-miR-3937
2.9	2.23	1.591	ENSG00000238388
2.4	1.73	1.591	HBII-85-26
1.33	0.65	1.602	hsa-miR-6781-5p
1.18	0.47	1.636	hsa-miR-125b-2-3p
0.62	-0.09	1.636	hsa-mir-181a-2
10.47	9.75	1.647	hsa-let-7c-5p
8.05	7.33	1.647	hsa-miR-27a-3p
7.77	7.05	1.647	hsa-miR-15b-5p
2.41	1.69	1.647	hsa-miR-329-3p
5.59	4.86	1.659	hsa-miR-25-3p
9.53	8.8	1.659	hsa-miR-26a-5p
8.19	7.45	1.67	hsa-miR-217
4.26	3.52	1.67	hsa-miR-487a-3p
0.81	0.07	1.67	hsa-miR-497-5p
3.42	2.67	1.682	hsa-miR-320e
4.97	4.18	1.729	hsa-miR-28-3p
9.99	9.2	1.729	hsa-miR-125a-5p
4.15	3.34	1.753	hsa-miR-29b-1-5p
3.71	2.9	1.753	hsa-miR-199a-3p
3.71	2.9	1.753	hsa-miR-199b-3p
2.48	1.66	1.765	hsa-miR-30d-5p
6.22	5.39	1.778	hsa-miR-197-3p
9.15	8.32	1.778	hsa-miR-181a-5p
1.41	0.57	1.79	hsa-miR-3201
5.88	5.03	1.803	hsa-miR-29a-3p
1.79	0.94	1.803	hsa-miR-584-5p
6.66	5.8	1.815	hsa-miR-106b-5p
6.44	5.58	1.815	hsa-miR-4521
2.42	1.56	1.815	HBII-85-6
3.71	2.83	1.84	hsa-miR-1185-2-3p
5.03	4.14	1.853	hsa-let-7f-5p
5.64	4.74	1.866	hsa-miR-19b-3p
6.87	5.97	1.866	hsa-miR-99a-5p
3.58	2.68	1.866	hsa-miR-1301-3p
4.12	3.21	1.879	hsa-miR-424-3p
5.3	4.38	1.892	hsa-miR-10b-5p
4.99	4.05	1.919	hsa-let-7g-5p
4.42	3.47	1.932	hsa-miR-216a-5p
2.64	1.66	1.972	hsa-miR-1246
4.2	3.21	1.986	hsa-miR-7977
4.94	3.95	1.986	U49A
4.94	3.95	1.986	U49B
3.98	2.9	2.114	hsa-miR-130a-3p
4.79	3.66	2.189	hsa-miR-27b-3p
1.62	0.47	2.219	hsa-miR-212-3p
4.42	3.26	2.235	hsa-miR-10a-5p
3.61	2.42	2.282	ENSG00000239154
2.01	0.78	2.346	hsa-miR-15a-5p
4.3	3.06	2.362	hsa-miR-1185-1-3p
6.42	5.14	2.428	hsa-miR-34a-5p
3.06	1.77	2.445	hsa-miR-216a-3p
4.94	3.64	2.462	hsa-miR-151b
1.18	-0.15	2.514	ENSG00000252277
4	2.57	2.694	hsa-miR-30a-5p
4.06	2.6	2.751	hsa-miR-152-3p
4.7	2.54	4.469	hsa-miR-195-5p
6.18	3.67	5.696	hsa-miR-4668-5p
6.04	2.15	14.825	hsa-miR-3613-3p
5.62	1.42	18.379	hsa-miR-146a-5p
